# Supplementary material for: Study of Imidazolium Salt Derivatives as PIK3CA Inhibitors Using a Comprehensive in Silico Method
Source: Int J Mol Sci. 2018 Mar 18;19(3):896. doi: 10.3390/ijms19030896 (PMC5877757; doi:10.3390/ijms19030896)
Supplement: Supplementary file 1 [file ijms-19-00896-s001.zip]

Archive with 3 entries (2 files):
- Supplementary File/
- Supplementary File/Table S1.xlsx
- Supplementary File/Table S2.xlsx
