# Supplementary material for: Study of Imidazolium Salt Derivatives as PIK3CA Inhibitors Using a Comprehensive in Silico Method
Source: Int J Mol Sci. 2018 Mar 18;19(3):896. doi: 10.3390/ijms19030896 (PMC5877757; doi:10.3390/ijms19030896)
Supplement: Supplementary file 1 [file ijms-19-00896-s001.zip › Supplementary File/Table S1.xlsx]

## Sheet: Sheet1
1	Wasf2	Subgragh: 28.710066	Degree: 4.0	Eigenvector: 1.0890799E-5	Information: 2.9067059	LAC: 3.0	Betweenness: 0.0	Closeness: 0.010631709	Network: 4.0
2	VEGFC	Subgragh: 11177.914	Degree: 10.0	Eigenvector: 0.115068056	Information: 4.218714	LAC: 6.8	Betweenness: 22.977777	Closeness: 0.074421965	Network: 9.444445
3	VEGFA	Subgragh: 59916.613	Degree: 25.0	Eigenvector: 0.26838607	Information: 5.387933	LAC: 8.72	Betweenness: 438.88718	Closeness: 0.075347476	Network: 21.498365
4	TP53	Subgragh: 15743.469	Degree: 10.0	Eigenvector: 0.1373474	Information: 4.218714	LAC: 7.6	Betweenness: 46.68941	Closeness: 0.07573529	Network: 9.222222
5	TNFRSF8	Subgragh: 202.83745	Degree: 2.0	Eigenvector: 0.015366298	Information: 2.1061444	LAC: 1.0	Betweenness: 0.0	Closeness: 0.07011572	Network: 2.0
6	THBS1	Subgragh: 8199.412	Degree: 8.0	Eigenvector: 0.098169945	Information: 3.8932843	LAC: 7.0	Betweenness: 0.0	Closeness: 0.07330961	Network: 8.0
7	TGFB1	Subgragh: 12827.079	Degree: 9.0	Eigenvector: 0.12347325	Information: 4.0657845	LAC: 7.7777777	Betweenness: 1.1920513	Closeness: 0.07367668	Network: 8.875
8	TGFA	Subgragh: 1139.2875	Degree: 3.0	Eigenvector: 0.036881097	Information: 2.5440738	LAC: 2.0	Betweenness: 0.0	Closeness: 0.07157748	Network: 3.0
9	STAT5B	Subgragh: 14583.894	Degree: 10.0	Eigenvector: 0.13211025	Information: 4.218714	LAC: 8.4	Betweenness: 10.75941	Closeness: 0.07372942	Network: 9.666667
10	STAT5A	Subgragh: 14583.894	Degree: 10.0	Eigenvector: 0.13211025	Information: 4.218714	LAC: 8.4	Betweenness: 10.75941	Closeness: 0.07372942	Network: 9.666667
11	STAT1	Subgragh: 14583.894	Degree: 10.0	Eigenvector: 0.13211025	Information: 4.218714	LAC: 8.4	Betweenness: 10.75941	Closeness: 0.07372942	Network: 9.666667
12	Slit2	Subgragh: 39.82877	Degree: 5.0	Eigenvector: 6.6428693E-6	Information: 3.2119257	LAC: 3.2	Betweenness: 1.0	Closeness: 0.010632806	Network: 4.1666665
13	SHC1	Subgragh: 18803.336	Degree: 17.0	Eigenvector: 0.1489016	Information: 4.941557	LAC: 7.0588236	Betweenness: 2489.0	Closeness: 0.0766369	Network: 12.975758
14	RIT1	Subgragh: 490.36346	Degree: 4.0	Eigenvector: 0.019784609	Information: 2.9067059	LAC: 3.0	Betweenness: 0.0	Closeness: 0.06945381	Network: 4.0
15	RAP1B	Subgragh: 3782.2725	Degree: 8.0	Eigenvector: 0.061608836	Information: 3.8932843	LAC: 7.0	Betweenness: 0.0	Closeness: 0.073205404	Network: 8.0
16	RAP1A	Subgragh: 3782.2725	Degree: 8.0	Eigenvector: 0.061608836	Information: 3.8932843	LAC: 7.0	Betweenness: 0.0	Closeness: 0.073205404	Network: 8.0
17	Rac1	Subgragh: 74.18787	Degree: 8.0	Eigenvector: 4.3545224E-6	Information: 3.8932843	LAC: 4.0	Betweenness: 7.5	Closeness: 0.010636101	Network: 7.05
18	PTPN11	Subgragh: 42259.023	Degree: 18.0	Eigenvector: 0.22616929	Information: 5.0125914	LAC: 9.0	Betweenness: 380.59238	Closeness: 0.076239824	Network: 14.53054
19	PTN	Subgragh: 59.44593	Degree: 1.0	Eigenvector: 0.00825053	Information: 1.566753	LAC: 0.0	Betweenness: 0.0	Closeness: 0.070068024	Network: 0.0
20	PTGS2	Subgragh: 5.8262405	Degree: 2.0	Eigenvector: 9.292037E-4	Information: 2.1061444	LAC: 1.0	Betweenness: 0.0	Closeness: 0.06834771	Network: 2.0
21	PRKCA	Subgragh: 3209.8525	Degree: 7.0	Eigenvector: 0.057105	Information: 3.697208	LAC: 6.0	Betweenness: 0.0	Closeness: 0.07315341	Network: 7.0
22	PIK3CG	Subgragh: 32696.537	Degree: 16.0	Eigenvector: 0.19894111	Information: 4.864512	LAC: 8.25	Betweenness: 151.01111	Closeness: 0.07518248	Network: 12.806349
23	PIK3CD	Subgragh: 10214.91	Degree: 8.0	Eigenvector: 0.110858135	Information: 3.8932843	LAC: 6.75	Betweenness: 0.2857143	Closeness: 0.074583635	Network: 7.714286
24	PIK3CB	Subgragh: 26058.816	Degree: 15.0	Eigenvector: 0.17783444	Information: 4.780657	LAC: 6.9333334	Betweenness: 587.6365	Closeness: 0.075846836	Network: 10.948413
25	PIK3CA	Subgragh: 112381.2	Degree: 35.0	Eigenvector: 0.36981016	Information: 5.710313	LAC: 9.2	Betweenness: 2750.6052	Closeness: 0.07814871	Network: 30.017721
26	NRP1	Subgragh: 3782.7727	Degree: 6.0	Eigenvector: 0.06602733	Information: 3.472365	LAC: 4.6666665	Betweenness: 0.33333334	Closeness: 0.07162726	Network: 5.6
27	NRG4	Subgragh: 644.8166	Degree: 7.0	Eigenvector: 0.023455523	Information: 3.697208	LAC: 6.0	Betweenness: 0.0	Closeness: 0.072128855	Network: 7.0
28	NRG3	Subgragh: 644.8166	Degree: 7.0	Eigenvector: 0.023455523	Information: 3.697208	LAC: 6.0	Betweenness: 0.0	Closeness: 0.072128855	Network: 7.0
29	NRG2	Subgragh: 644.8166	Degree: 7.0	Eigenvector: 0.023455523	Information: 3.697208	LAC: 6.0	Betweenness: 0.0	Closeness: 0.072128855	Network: 7.0
30	NRG1	Subgragh: 644.8166	Degree: 7.0	Eigenvector: 0.023455523	Information: 3.697208	LAC: 6.0	Betweenness: 0.0	Closeness: 0.072128855	Network: 7.0
31	NRAS	Subgragh: 4306.998	Degree: 9.0	Eigenvector: 0.06549995	Information: 4.065784	LAC: 7.5555553	Betweenness: 0.5714286	Closeness: 0.07325747	Network: 9.0
32	NPM1	Subgragh: 7800.3364	Degree: 8.0	Eigenvector: 0.096978374	Information: 3.8932843	LAC: 5.5	Betweenness: 76.45155	Closeness: 0.074583635	Network: 7.142857
33	NOV	Subgragh: 3.2887628	Degree: 1.0	Eigenvector: 8.494829E-4	Information: 1.566753	LAC: 0.0	Betweenness: 0.0	Closeness: 0.068302386	Network: 0.0
34	NOS3	Subgragh: 8359.401	Degree: 7.0	Eigenvector: 0.09970914	Information: 3.697208	LAC: 6.0	Betweenness: 0.0	Closeness: 0.074260995	Network: 7.0
35	MMP2	Subgragh: 13.80397	Degree: 4.0	Eigenvector: 0.0010896241	Information: 2.9067059	LAC: 2.0	Betweenness: 2.0	Closeness: 0.06843854	Network: 3.3333333
36	MKNK1	Subgragh: 3.7043202	Degree: 1.0	Eigenvector: 6.0228084E-4	Information: 1.5667529	LAC: 0.0	Betweenness: 0.0	Closeness: 0.065814696	Network: 0.0
37	MEF2C	Subgragh: 86.77025	Degree: 4.0	Eigenvector: 0.0067919036	Information: 2.9067059	LAC: 3.0	Betweenness: 0.0	Closeness: 0.06959459	Network: 4.0
38	MEF2A	Subgragh: 86.77025	Degree: 4.0	Eigenvector: 0.0067919036	Information: 2.9067059	LAC: 3.0	Betweenness: 0.0	Closeness: 0.06959459	Network: 4.0
39	MAPKAPK3	Subgragh: 6.164125	Degree: 2.0	Eigenvector: 6.9077755E-4	Information: 2.1061444	LAC: 1.0	Betweenness: 0.0	Closeness: 0.06585678	Network: 2.0
40	MAPKAPK2	Subgragh: 12.690007	Degree: 3.0	Eigenvector: 0.0012200292	Information: 2.5440738	LAC: 1.3333334	Betweenness: 1.0	Closeness: 0.06589891	Network: 2.5
41	MAPK14	Subgragh: 155.16904	Degree: 10.0	Eigenvector: 0.008273638	Information: 4.218714	LAC: 2.8	Betweenness: 455.66666	Closeness: 0.069877885	Network: 8.666667
42	MAPK1	Subgragh: 4524.3696	Degree: 10.0	Eigenvector: 0.06684529	Information: 4.218714	LAC: 7.4	Betweenness: 39.57143	Closeness: 0.07330961	Network: 9.777778
43	MAP2K2	Subgragh: 4524.3696	Degree: 10.0	Eigenvector: 0.06684529	Information: 4.218714	LAC: 7.4	Betweenness: 39.57143	Closeness: 0.07330961	Network: 9.777778
44	MAP2K1	Subgragh: 5167.94	Degree: 17.0	Eigenvector: 0.070170276	Information: 4.941557	LAC: 5.7647057	Betweenness: 1687.238	Closeness: 0.07383513	Network: 15.5
45	KRAS	Subgragh: 40547.324	Degree: 22.0	Eigenvector: 0.21862681	Information: 5.248785	LAC: 8.272727	Betweenness: 1452.5776	Closeness: 0.077153556	Network: 16.84081
46	KLB	Subgragh: 1192.3209	Degree: 7.0	Eigenvector: 0.021796184	Information: 3.697208	LAC: 6.0	Betweenness: 0.0	Closeness: 0.07079038	Network: 7.0
47	KITLG	Subgragh: 14583.894	Degree: 10.0	Eigenvector: 0.13211025	Information: 4.218714	LAC: 8.4	Betweenness: 10.75941	Closeness: 0.07372942	Network: 9.666667
48	KIT	Subgragh: 14583.894	Degree: 10.0	Eigenvector: 0.13211025	Information: 4.218714	LAC: 8.4	Betweenness: 10.75941	Closeness: 0.07372942	Network: 9.666667
49	KDR	Subgragh: 30352.566	Degree: 18.0	Eigenvector: 0.1898162	Information: 5.0125914	LAC: 8.333333	Betweenness: 172.9072	Closeness: 0.07490909	Network: 16.32353
50	JUN	Subgragh: 130.37775	Degree: 7.0	Eigenvector: 0.007796872	Information: 3.697208	LAC: 3.4285715	Betweenness: 89.666664	Closeness: 0.06973595	Network: 6.3333335
51	IGKV3D-7	Subgragh: 4.9111824	Degree: 2.0	Eigenvector: 9.165636E-4	Information: 2.1061444	LAC: 1.0	Betweenness: 0.0	Closeness: 0.06834771	Network: 2.0
52	IGF1	Subgragh: 14551.736	Degree: 10.0	Eigenvector: 0.13143577	Information: 4.218714	LAC: 8.4	Betweenness: 1.7277656	Closeness: 0.07372942	Network: 9.888889
53	HRAS	Subgragh: 43006.22	Degree: 23.0	Eigenvector: 0.22525644	Information: 5.298192	LAC: 8.434783	Betweenness: 1539.9269	Closeness: 0.077211395	Network: 18.25019
54	HIF1A	Subgragh: 14551.736	Degree: 10.0	Eigenvector: 0.13143577	Information: 4.218714	LAC: 8.4	Betweenness: 1.7277656	Closeness: 0.07372942	Network: 9.888889
55	HGF	Subgragh: 14551.736	Degree: 10.0	Eigenvector: 0.13143577	Information: 4.218714	LAC: 8.4	Betweenness: 1.7277656	Closeness: 0.07372942	Network: 9.888889
56	HBEGF	Subgragh: 1138.2982	Degree: 8.0	Eigenvector: 0.03313978	Information: 3.8932843	LAC: 5.75	Betweenness: 3.3333333	Closeness: 0.0721794	Network: 7.285714
57	GRB2	Subgragh: 16844.086	Degree: 12.0	Eigenvector: 0.1417406	Information: 4.4778423	LAC: 7.0	Betweenness: 201.0	Closeness: 0.075846836	Network: 9.053391
58	FLT4	Subgragh: 11342.31	Degree: 8.0	Eigenvector: 0.11625222	Information: 3.8932843	LAC: 7.0	Betweenness: 0.0	Closeness: 0.073624015	Network: 8.0
59	FLT1	Subgragh: 14551.736	Degree: 10.0	Eigenvector: 0.13143577	Information: 4.218714	LAC: 8.4	Betweenness: 1.7277656	Closeness: 0.07372942	Network: 9.888889
60	FIGF	Subgragh: 6690.2354	Degree: 7.0	Eigenvector: 0.08892802	Information: 3.697208	LAC: 4.857143	Betweenness: 16.311111	Closeness: 0.074260995	Network: 6.05
61	FGFR4	Subgragh: 1711.9338	Degree: 10.0	Eigenvector: 0.0252085	Information: 4.218714	LAC: 6.2	Betweenness: 62.319046	Closeness: 0.07093664	Network: 8.277778
62	FGFR1	Subgragh: 1594.523	Degree: 10.0	Eigenvector: 0.024225974	Information: 4.218714	LAC: 5.6	Betweenness: 243.0	Closeness: 0.070985526	Network: 6.6666665
63	FGF9	Subgragh: 2333.5403	Degree: 11.0	Eigenvector: 0.028585585	Information: 4.3552313	LAC: 8.0	Betweenness: 5.0571427	Closeness: 0.07103448	Network: 10.301587
64	FGF8	Subgragh: 15.709465	Degree: 1.0	Eigenvector: 0.001794541	Information: 1.566753	LAC: 0.0	Betweenness: 0.0	Closeness: 0.06679637	Network: 0.0
65	FGF7	Subgragh: 1500.4757	Degree: 8.0	Eigenvector: 0.023757966	Information: 3.8932843	LAC: 7.0	Betweenness: 0.0	Closeness: 0.07088782	Network: 8.0
66	FGF6	Subgragh: 2333.5403	Degree: 11.0	Eigenvector: 0.028585585	Information: 4.3552313	LAC: 8.0	Betweenness: 5.0571427	Closeness: 0.07103448	Network: 10.301587
67	FGF5	Subgragh: 103.75759	Degree: 3.0	Eigenvector: 0.0049782316	Information: 2.5440738	LAC: 0.6666667	Betweenness: 1.5714285	Closeness: 0.06705729	Network: 1.0
68	FGF4	Subgragh: 2333.5408	Degree: 11.0	Eigenvector: 0.028585585	Information: 4.3552313	LAC: 8.0	Betweenness: 5.0571427	Closeness: 0.07103448	Network: 10.301587
69	FGF3	Subgragh: 1975.4524	Degree: 10.0	Eigenvector: 0.026721729	Information: 4.218714	LAC: 7.2	Betweenness: 4.7714286	Closeness: 0.070985526	Network: 8.711111
70	FGF2	Subgragh: 16595.352	Degree: 21.0	Eigenvector: 0.13114305	Information: 5.1959205	LAC: 7.428571	Betweenness: 2208.0017	Closeness: 0.07512765	Network: 17.838049
71	FGF19	Subgragh: 1348.7267	Degree: 8.0	Eigenvector: 0.023021717	Information: 3.8932843	LAC: 6.0	Betweenness: 1.7	Closeness: 0.07083906	Network: 7.1714287
72	FGF17	Subgragh: 684.82385	Degree: 6.0	Eigenvector: 0.017791245	Information: 3.472365	LAC: 3.3333333	Betweenness: 55.285713	Closeness: 0.07074176	Network: 4.3
73	FGF10	Subgragh: 1500.4761	Degree: 8.0	Eigenvector: 0.023757966	Information: 3.8932843	LAC: 7.0	Betweenness: 0.0	Closeness: 0.07088782	Network: 8.0
74	FGF1	Subgragh: 2550.5012	Degree: 12.0	Eigenvector: 0.029811148	Information: 4.477842	LAC: 8.0	Betweenness: 9.090476	Closeness: 0.07108351	Network: 11.466666
75	ERBB4	Subgragh: 1912.3134	Degree: 10.0	Eigenvector: 0.0442995	Information: 4.218714	LAC: 5.4	Betweenness: 27.333334	Closeness: 0.072280705	Network: 8.666667
76	EPOR	Subgragh: 4768.7153	Degree: 7.0	Eigenvector: 0.0748229	Information: 3.697208	LAC: 6.0	Betweenness: 0.0	Closeness: 0.07172702	Network: 7.0
77	EPO	Subgragh: 14583.894	Degree: 10.0	Eigenvector: 0.13211025	Information: 4.218714	LAC: 8.4	Betweenness: 10.75941	Closeness: 0.07372942	Network: 9.666667
78	ENSG00000223931	Subgragh: 4.911182	Degree: 2.0	Eigenvector: 9.165636E-4	Information: 2.1061444	LAC: 1.0	Betweenness: 0.0	Closeness: 0.06834771	Network: 2.0
79	EML4	Subgragh: 10214.91	Degree: 8.0	Eigenvector: 0.110858135	Information: 3.8932843	LAC: 6.75	Betweenness: 0.2857143	Closeness: 0.074583635	Network: 7.714286
80	EGFR	Subgragh: 15743.4795	Degree: 10.0	Eigenvector: 0.13734744	Information: 4.218714	LAC: 7.6	Betweenness: 46.68941	Closeness: 0.07573529	Network: 9.222222
81	EGF	Subgragh: 42816.566	Degree: 19.0	Eigenvector: 0.22788973	Information: 5.07829	LAC: 8.526316	Betweenness: 523.3919	Closeness: 0.0762963	Network: 15.41943
82	DUSP9	Subgragh: 51.4214	Degree: 2.0	Eigenvector: 0.005729524	Information: 2.1061444	LAC: 1.0	Betweenness: 0.0	Closeness: 0.06950068	Network: 2.0
83	DUSP1	Subgragh: 86.771	Degree: 4.0	Eigenvector: 0.0067919036	Information: 2.9067059	LAC: 3.0	Betweenness: 0.0	Closeness: 0.06959459	Network: 4.0
84	DDR1	Subgragh: 152.80704	Degree: 10.0	Eigenvector: 0.011594944	Information: 4.218714	LAC: 2.0	Betweenness: 1541.3334	Closeness: 0.07268878	Network: 8.0
85	Ctnnb1	Subgragh: 49.968304	Degree: 6.0	Eigenvector: 6.424556E-6	Information: 3.472365	LAC: 3.6666667	Betweenness: 2.5	Closeness: 0.0106339045	Network: 5.266667
86	CRK	Subgragh: 3993.296	Degree: 5.0	Eigenvector: 0.06919205	Information: 3.2119253	LAC: 3.6	Betweenness: 0.33333334	Closeness: 0.07341411	Network: 4.5
87	COL5A1	Subgragh: 21.173994	Degree: 5.0	Eigenvector: 0.0011765565	Information: 3.2119253	LAC: 3.2	Betweenness: 1.3333334	Closeness: 0.068484046	Network: 4.6666665
88	COL4A1	Subgragh: 16.458508	Degree: 4.0	Eigenvector: 0.001102264	Information: 2.9067059	LAC: 3.0	Betweenness: 0.0	Closeness: 0.06843854	Network: 4.0
89	COL3A1	Subgragh: 21.17401	Degree: 5.0	Eigenvector: 0.0011765565	Information: 3.2119253	LAC: 3.2	Betweenness: 1.3333334	Closeness: 0.068484046	Network: 4.6666665
90	COL2A1	Subgragh: 16.45851	Degree: 4.0	Eigenvector: 0.001102264	Information: 2.9067059	LAC: 3.0	Betweenness: 0.0	Closeness: 0.06843854	Network: 4.0
91	Cdk5	Subgragh: 31.575718	Degree: 5.0	Eigenvector: 5.0544368E-6	Information: 3.2119257	LAC: 2.0	Betweenness: 4.0	Closeness: 0.010632806	Network: 3.3333333
92	CDH5	Subgragh: 9157.814	Degree: 8.0	Eigenvector: 0.10423604	Information: 3.8932843	LAC: 6.25	Betweenness: 13.844444	Closeness: 0.07431457	Network: 7.5142856
93	Cdc42	Subgragh: 74.18787	Degree: 8.0	Eigenvector: 4.378353E-6	Information: 3.8932843	LAC: 4.0	Betweenness: 7.5	Closeness: 0.010636101	Network: 7.05
94	CBLB	Subgragh: 504.59827	Degree: 3.0	Eigenvector: 0.023867223	Information: 2.5440738	LAC: 2.0	Betweenness: 0.0	Closeness: 0.071428575	Network: 3.0
95	CBL	Subgragh: 16277.901	Degree: 11.0	Eigenvector: 0.1394794	Information: 4.3552313	LAC: 7.2727275	Betweenness: 127.333336	Closeness: 0.07579102	Network: 9.011111
96	Cables1	Subgragh: 22.824678	Degree: 4.0	Eigenvector: 1.1712011E-5	Information: 2.9067059	LAC: 2.0	Betweenness: 1.0	Closeness: 0.010631709	Network: 2.6666667
97	BTC	Subgragh: 644.81665	Degree: 7.0	Eigenvector: 0.023455523	Information: 3.697208	LAC: 6.0	Betweenness: 0.0	Closeness: 0.072128855	Network: 7.0
98	BRAF	Subgragh: 4524.3696	Degree: 10.0	Eigenvector: 0.06684529	Information: 4.218714	LAC: 7.4	Betweenness: 39.57143	Closeness: 0.07330961	Network: 9.777778
99	Bcr	Subgragh: 31.133919	Degree: 4.0	Eigenvector: 4.8953757E-7	Information: 2.9067059	LAC: 3.0	Betweenness: 0.0	Closeness: 0.010631709	Network: 4.0
100	Atm	Subgragh: 7.645878	Degree: 2.0	Eigenvector: 4.0868836E-6	Information: 2.1061444	LAC: 1.0	Betweenness: 0.0	Closeness: 0.010629515	Network: 2.0
101	ATF2	Subgragh: 86.77097	Degree: 4.0	Eigenvector: 0.0067919036	Information: 2.9067059	LAC: 3.0	Betweenness: 0.0	Closeness: 0.06959459	Network: 4.0
102	ALK	Subgragh: 10521.769	Degree: 10.0	Eigenvector: 0.11247173	Information: 4.218714	LAC: 5.6	Betweenness: 283.83417	Closeness: 0.0746918	Network: 7.7777777
103	Abl1	Subgragh: 91.77638	Degree: 10.0	Eigenvector: 1.4507768E-6	Information: 4.218714	LAC: 4.0	Betweenness: 26.5	Closeness: 0.010638298	Network: 10.0
104	Abi1	Subgragh: 28.710144	Degree: 4.0	Eigenvector: 1.08686545E-5	Information: 2.906706	LAC: 3.0	Betweenness: 0.0	Closeness: 0.010631709	Network: 4.0
