# Supplementary material for: Study of Imidazolium Salt Derivatives as PIK3CA Inhibitors Using a Comprehensive in Silico Method
Source: Int J Mol Sci. 2018 Mar 18;19(3):896. doi: 10.3390/ijms19030896 (PMC5877757; doi:10.3390/ijms19030896)
Supplement: Supplementary file 1 [file ijms-19-00896-s001.zip › Supplementary File/Table S2.xlsx]

## Sheet: Sheet1
mol	receptor	rseq	mseq	S	rmsd_refine	FP:PLIF	PLIF_ligidx	E_conf	E_place	E_score1	E_refine	E_score2
4	3zim	1	4	-9.14582	2.01026	1 2 3	[21,18,[19,28,29,30,31,20]]	63.2043	-53.2958	-12.3833	-38.5758	-8.25609
4	3zim	1	4	-8.47547	1.70284	6 7 16 22	[[22,27,26,25,24,23],[22,27,26,25,24,23],[19,28,33,55,20,29,30,56,57,16],[16,20,19,18,17]]	63.0835	-80.4665	-12.654	-35.0572	-7.89945
4	3zim	1	4	-8.37766	1.85383	9 2	[[3,3,3,3,3,3],[16,18]]	44.8431	-58.2882	-10.8426	-38.3492	-7.8918
4	3zim	1	4	-8.24444	1.41836	2 17 23	[[16,18],18,[8,10,40,42,11,43,9,19,20,28]]	49.3508	-87.1817	-11.7136	-36.8693	-7.87442
4	3zim	1	4	-8.21057	1.65563	24 20	[[1,36,2,3,37,38,4,5,6,41],[1,6,5,4,3,2,1,6,5,4,3,2]]	53.8132	-95.247	-11.4707	-41.1633	-7.85254
54	3zim	1	2	-7.77906	1.57591	10 11 1 3	[29,29,19,[22,27,26,25,24,23]]	39.8795	-78.6329	-11.8882	-41.6717	-7.77906
54	3zim	1	2	-7.72691	1.7945	4 12	[[16,20,19,18,17],[16,20,19,18,17]]	45.7339	-82.8186	-11.2236	-36.404	-7.72691
54	3zim	1	2	-7.49098	1.73657	1 2	[14,16]	47.9088	-71.2399	-10.8081	-40.1529	-7.49098
54	3zim	1	2	-7.45156	3.37519	13	[[1,6,5,4,3,2]]	42.5272	-40.3725	-10.7046	-39.1302	-7.45156
54	3zim	1	2	-7.43079	1.29063	14 15 9 16 2 17	[[22,27,26,25,24,23],[22,27,26,25,24,23],[3,3,3,3,3,3],[37,9,3,4,35,38,8,10,39,5],[16,18],18]	40.3051	-76.9116	-11.5466	-34.253	-7.43079
64	3zim	1	3	-7.96642	2.13827	18 16	[[19,28,29,30,31,20],[28,29,56,57,33,30,58,18,19,32]]	76.951	-41.9452	-10.9349	-38.0273	-7.96642
64	3zim	1	3	-7.82264	1.87322	16 2 17	[[40,8,9,4,38,41,10,42,3,5],[16,18],16]	64.6359	-84.2838	-11.2863	-38.9854	-7.82264
64	3zim	1	3	-7.76583	1.33168	2	[[16,18]]	67.0671	-80.2356	-10.932	-41.3215	-7.76583
64	3zim	1	3	-7.65586	2.75954	18 16 1 19	[[7,13,12,11,10,8],[10,40,42,43,7,8,9,11,4,5],17,17]	68.9504	-61.739	-10.9801	-41.6131	-7.65586
64	3zim	1	3	-7.63637	2.54257	20 21	[[7,13,12,11,10,8],[7,13,12,11,10,8]]	76.4377	-87.0421	-11.2912	-43.3038	-7.63637
66	3zim	1	10	-8.25609	1.08325	3	[[19,28,29,30,31,20]]	66.0978	-73.0506	-12.765	-44.1284	-9.14582
66	3zim	1	10	-7.89945	1.17728	10 33 34 35 2	[35,17,17,18,[18,18]]	77.774	-67.219	-14.7142	-42.8619	-8.47547
66	3zim	1	10	-7.8918	2.1567	16 2	[[10,42,44,8,11,45,7,9,4,5],16]	56.9859	-41.4322	-10.8921	-45.8757	-8.37766
66	3zim	1	10	-7.87442	3.68582	24 20 25	[[9,42,44,8,10,43,3,4,5,7],[7,13,12,11,10,8],[5,7,8,12,13,31,46,59,6,10]]	67.2959	-56.9894	-12.9997	-41.4898	-8.24444
66	3zim	1	10	-7.85254	1.8137	9 16 2	[[3,3,3,3,3,3],[42,8,9,4,40,43,10,44,3,5],[16,18]]	56.3577	-42.4748	-12.0675	-42.5174	-8.21057
67	3zim	1	5	-7.70863	1.6053	25 26 27	[[21,48,49,23,24,18,22,32,59,16],[22,27,26,25,24,23],[22,27,26,25,24,23]]	67.8142	-74.9496	-11.2813	-31.7737	-7.70863
67	3zim	1	5	-7.62334	1.89232	2	18	75.1361	-60.1713	-10.3748	-31.835	-7.62334
67	3zim	1	5	-7.46131	1.55379	2	16	47.4696	-57.6717	-10.5049	-32.0975	-7.46131
67	3zim	1	5	-7.34943	4.68772	24 20 28	[[39,2,3,36,37,4,1,5,6,9],[1,6,5,4,3,2],21]	58.4934	-61.9333	-11.6454	-39.3583	-7.34943
67	3zim	1	5	-7.31245	1.74576		[]	54.0514	-68.559	-10.26	-27.8135	-7.31245
70	3zim	1	6	-7.99358	1.93013	2 17	[[16,18],18]	40.7733	-80.6194	-10.5311	-36.8543	-7.99358
70	3zim	1	6	-7.96439	0.922825	13	[[7,13,12,11,10,8]]	53.9589	-102.06	-11.5995	-39.5425	-7.96439
70	3zim	1	6	-7.95917	3.75332	29 30	[[5,6,7,13,40,45,3,4,8,9],[7,13,12,11,10,8]]	46.7629	-80.945	-10.651	-41.4701	-7.95917
70	3zim	1	6	-7.90241	1.34638	10	33	77.6494	-62.9466	-11.982	-24.7546	-7.90241
70	3zim	1	6	-7.89418	3.22627	24 20 3	[[41,3,39,2,4,9,38,1,5,6],[1,6,5,4,3,2],[22,27,26,25,24,23]]	48.2699	-79.2795	-11.5065	-44.5313	-7.89418
71	3zim	1	7	-8.32628	2.19931	26 27	[[1,6,5,4,3,2],[1,6,5,4,3,2]]	59.3086	-86.4517	-12.522	-41.1921	-8.32628
71	3zim	1	7	-8.15471	1.87564		[]	63.4432	-32.3085	-11.2122	-37.6488	-8.15471
71	3zim	1	7	-7.99074	2.51346	9 5 16	[[38,38,38,38,38,38],[24,35,36,37,38,25],[26,55,67,27,56,24,25,38,22,23]]	43.4137	-73.0385	-10.9921	-39.2994	-7.99074
71	3zim	1	7	-7.88274	2.78007	9 16 2	[[36,36,36,36,36,36],[35,64,23,24,36,54,22,25,49,61],16]	46.1992	-25.0097	-11.0953	-40.3817	-7.88274
71	3zim	1	7	-7.77644	2.9823	2 17	[[16,18],18]	42.053	-67.0664	-10.3305	-40.7327	-7.77644
72	3zim	1	8	-8.52528	1.31138	6	[[22,27,26,25,24,23]]	34.7585	-84.2891	-10.9336	-41.0961	-8.52528
72	3zim	1	8	-8.28095	1.41749	28 16	[17,[2,36,3,37,1,4,5,6,35,38]]	29.1372	-69.3473	-10.7021	-38.6172	-8.28095
72	3zim	1	8	-8.20349	1.6539	18 26	[[19,28,29,30,31,20],[1,6,5,4,3,2]]	32.2252	-73.7811	-10.9126	-40.0866	-8.20349
72	3zim	1	8	-8.15024	1.61035		[]	39.4196	-71.7789	-10.8654	-41.2871	-8.15024
72	3zim	1	8	-8.08749	2.32196	24 20 6 7	[[35,2,36,1,3,37,4,5,6,38],[1,6,5,4,3,2],[22,27,26,25,24,23],[22,27,26,25,24,23]]	32.9731	-46.0786	-11.2209	-41.8369	-8.08749
74	3zim	1	9	-8.91746	2.14233	31	[[1,6,5,4,3,2]]	69.5879	-79.327	-10.5764	-46.5205	-8.91746
74	3zim	1	9	-8.59385	1.43163		[]	69.0059	-82.7106	-11.5922	-46.9942	-8.59385
74	3zim	1	9	-8.58981	2.29568	28 16	[21,[28,51,52,57,64,29,33,30,59,62]]	66.6273	-64.6095	-11.8294	-43.9723	-8.58981
74	3zim	1	9	-8.31757	2.09512	2	16	62.6357	-52.9781	-10.7295	-45.9558	-8.31757
74	3zim	1	9	-8.26918	1.30877	24 20 32	[[1,2,3,37,38,39,4,5,6,40],[1,6,5,4,3,2],[24,25,36,54,22,23,26,27,53,34]]	70.9026	-71.1357	-10.5965	-44.1061	-8.26918
76	3zim	1	1	-8.46656	2.17833	1 2 3	[24,27,[28,33,32,31,30,29]]	24.1549	-49.5045	-11.1442	-41.8365	-8.46656
76	3zim	1	1	-8.31702	0.886086	4 5 6 7 8	[[28,33,32,31,30,29],[17,22,21,20,19,18],[17,22,21,20,19,18],[17,22,21,20,19,18],[41,47,1,5,6,38,9,12,13,46]]	30.9985	-85.2307	-12.5069	-29.9936	-8.31702
76	3zim	1	1	-8.30837	2.41695	9 6	[[20,20,20,20,20,20],[17,22,21,20,19,18]]	27.6749	-33.1815	-11.3378	-36.2407	-8.30837
76	3zim	1	1	-8.29581	3.07394	2	27	28.8647	-68.0166	-9.66018	-37.9357	-8.29581
76	3zim	1	1	-8.26366	2.18211		[]	56.1458	-34.1797	-9.97577	-30.9436	-8.26366
